# Supplementary material for: Local Lung HIF-1α and VEGF Activation to Reverse Emphysema by a Sulfated Caffeic Acid Dehydropolymer
Source: Biology (Basel). 2026 Apr 1;15(7):564. doi: 10.3390/biology15070564 (PMC13071980; doi:10.3390/biology15070564)
Supplement: Supplementary file 1 [file biology-15-00564-s001.zip]

Archive with 1 entries (1 files):
- biology-4147313-supplementary.pdf
